# Supplementary material for: The role of antibody responses against glycans in bioprosthetic heart valve calcification and deterioration
Source: Nat Med. 2022 Feb 17;28(2):283–94. doi: 10.1038/s41591-022-01682-w (PMC8863575; doi:10.1038/s41591-022-01682-w)
Supplement: Supplementary file 2 — Dataset of Extended Data Fig. 1a. [file 41591_2022_1682_MOESM2_ESM.xlsx]

## Sheet: Extended data Fig1a
	Representative Group B1 patients glycan microarray measurements
	Title:	Serum IgG profile analysis by sialoglycan microarray
	Glass slide:	PolyAn 2D Epoxy covered Slides (104-00-221)
	Primary binding:	Human Sera diluted 1:100
	Primary binding volume:	100µl
	Secondary AB:	Cy3-goat-anti-human-IgG (H+L) (Jackson ImmunoResearch 109-165-088)
	Secondary AB Concentration:	1.2µg/ml
	Secondary AB volume:	200µl
	Scanned by	Genepix 4000B (molecular devices) at PMT 350
	Use the following buffers:
	Chemical blocking	0.1M Tris pH 9 + 0.05M Ethanolamine
	Biological blocking	PBS pH 7.3 + 1% w/v Ovalbumin
	Wash buffer:	PBS + 0.1% Tween 20
	Primary buffer:	PBS pH 7.3 + 1% w/v Ovalbumin
	Secondary buffer:	PBS
			RFU
		Group	BHV Recpients; n = 20
		Sample ID	N-0197										N-0618										P-0067										P-0070										P-0081
		Time point (Month)	M0		M1		M6		M12		M24		M0		M1		M6		M12		M24		M0		M1		M6		M12		M24		M0		M1		M6		M12		M24		M0		M1		M6		M12
Glycan ID	Name		MEAN	STD	MEAN	STD	MEAN	STD	MEAN	STD	MEAN	STD	MEAN	STD	MEAN	STD	MEAN	STD	MEAN	STD	MEAN	STD	MEAN	STD	MEAN	STD	MEAN	STD	MEAN	STD	MEAN	STD	MEAN	STD	MEAN	STD	MEAN	STD	MEAN	STD	MEAN	STD	MEAN	STD	MEAN	STD	MEAN	STD	MEAN
1	Neu5,9Ac2α3Galβ4GlcNAcβO(CH2)3NH2		0.1	0.0001	69.3333	36.6515	105.333	53.0283	18	14.8885	22.3333	11.8145	0.1	0.0001	0.1	0.0001	0.1	0.0001	0.1	0.0001	0.1	0.0001	0.1	0.0001	0.1	0.0001	0.1	0.0001	0.1	0.0001	0.1	0.0001	0.1	0.0001	0.1	0.0001	0.1	0.0001	0.1	0.0001	0.1	0.0001	0.1	0.0001	6.33333	8.8459	22	13.1022	0.1
2	Neu5Gc9Acα3Galβ4GlcNAcβO(CH2)3NH2		42.5	25.7342	142.667	74.7351	224.667	128.277	93.5	54.0208	71.6667	41.6203	224	231.592	929.667	503.975	1372.33	1094.74	3484	2020.01	2204.5	399.977	296.333	235.899	3235.33	1618.04	2940.75	315.747	4222.33	2616.12	3605.25	141.665	559	337.074	3638	109.918	6087.25	4733.42	4890	2550.33	4075	2179.94	3245.33	2250.35	1434.67	774.868	8701.67	4365.63	6946.5
3	Neu5,9Ac2α6Galβ4GlcNAcβO(CH2)3NH2		0.1	0.0001	10.6667	10.7083	51.3333	34.3851	6.66667	10.2956	71.3333	39.298	0.1	0.0001	0.1	0.0001	55	59.1122	0.1	0.0001	0.1	0.0001	0.1	0.0001	0.1	0.0001	0.1	0.0001	0.1	0.0001	0.1	0.0001	0.1	0.0001	0.1	0.0001	0.1	0.0001	0.1	0.0001	0.1	0.0001	0.1	0.0001	0.1	0.0001	20.3333	20.7425	0.1
4	Neu5Gc9Acα6Galβ4GlcNAcβO(CH2)3NH2		1.66667	10.9049	404.333	344.274	46.6667	23.6925	77.6667	40.186	26.6667	25.5473	1098	1163.91	271	138.971	8883.33	4723.68	5621	2811.44	7101.75	669.511	2583.67	1993.67	2677	1581.41	4405.67	2238.57	6636.67	3763.72	1708.67	1708.97	1617	949.191	3370.5	256.664	10508	5333.23	6185.33	3189.94	2500.33	2421.44	9369.67	4691.62	8631.67	4413.67	1776.33	888.711	2341.33
5	Neu5Acα6GalNAcαO(CH2)3NH2		13.5	8.30161	185.667	148.484	46.6667	25.1661	64.5	40.5	98	54.4396	51.6667	27.633	92	53.9815	251	129.472	55.25	10.5633	195	138.597	0.1	0.0001	0.1	0.0001	0.1	0.0001	0.1	0.0001	0.1	0.0001	0.1	0.0001	0.1	0.0001	13.6667	7.5	23.3333	11.9304	23	26.0944	0.1	0.0001	0.1	0.0001	0.1	0.0001	3
6	Neu5Gcα6GalNAcαO(CH2)3NH2		61.6667	31.7004	745.667	386.861	1239	216.344	128.5	29.5579	115.5	67.0441	662.5	385.567	5725.33	3743.27	1527.33	939.276	6090.67	3974.63	1731.5	1054.11	3018	2164.15	2968	79.6492	3602	1803.54	6101.75	2613.92	5025.67	2519	3658	2028.25	2568	287.841	2034.67	1538.72	5140	2588.62	4455.33	2253.92	117.5	8.73689	1574	788.147	1898.75	307.418	587.333
7	Neu5,9Ac2α3Galβ3GlcNAcβO(CH2)3NH2		0.1	0.0001	88.5	52.2709	261.667	133.931	202.333	106.001	0.1	0.0001	0.1	0.0001	0.1	0.0001	0.1	0.0001	0.1	0.0001	0.1	0.0001	0.1	0.0001	0.1	0.0001	0.1	0.0001	0.1	0.0001	0.1	0.0001	14	8.44591	292.333	152.078	45.75	3.30404	533.75	103.526	25.3333	13.9284	0.1	0.0001	0.1	0.0001	0.1	0.0001	91.5
8	Neu5Gc9Acα3Galβ3GlcNAcβO(CH2)3NH2		1	1.73205	310.333	159.984	107.667	54.2794	568.5	27.7308	0.1	0.0001	7999	4013.61	1693	1655.31	5763	3030.46	3095.33	2746.46	2818	1410.75	5669	3279.06	3029.5	58.6657	3159.75	133.675	5760.5	1091.65	3296	145.648	946.667	536.127	4595.5	626.734	5245.5	3034.13	3329.75	487.703	1207	67.1863	2506.33	1259.16	1646.33	826.869	11519.7	5810.05	10018.8
9	Neu5,9Ac2α3Galβ3GalNAcαO(CH2)3NH2		78.3333	45.3532	380.333	200.051	0.1	0.0001	248.5	162.518	0.1	0.0001	0.1	0.0001	0.1	0.0001	0.1	0.0001	0.1	0.0001	0.1	0.0001	0.1	0.0001	0.1	0.0001	0.1	0.0001	0.1	0.0001	0.1	0.0001	0.1	0.0001	0.1	0.0001	1	3.30404	300.5	27.5983	0.1	0.0001	0.1	0.0001	0.1	0.0001	0.1	0.0001	0.1
10	Neu5Gc9Acα3Galβ3GalNAcαO(CH2)3NH2		99	59.6741	3308	283.196	823.667	412.485	287.75	269.458	0.1	0.0001	524.667	262.613	278.5	9.94987	2004	1161.94	3179.33	1603.9	823.25	112.087	1594	1220.49	1524.5	202.79	1851.75	348.668	937	631.998	2728.5	314.8	745.667	372.973	4156.25	422.024	5451.25	240.585	2080	1045.34	3647	1842.28	12374.3	6335	1343.33	678.314	1906.67	965.059	8120.5
11	Neu5Acα3Galβ4GlcNAcβO(CH2)3NH2		0.1	0.0001	59.3333	31.1395	0.1	0.0001	35	22.8254	115	64.3966	0.1	0.0001	0.1	0.0001	0.1	0.0001	0.1	0.0001	0.1	0.0001	0.1	0.0001	0.1	0.0001	0.1	0.0001	0.1	0.0001	0.1	0.0001	0.1	0.0001	0.1	0.0001	0.1	0.0001	0.1	0.0001	0.1	0.0001	12	36.5057	17.5	10.1776	20	41.8649	0.1
12	Neu5Gcα3Galβ4GlcNAcβO(CH2)3NH2		0.1	0.0001	512.667	269.47	1139.67	600.164	164.333	105.519	44	31.57	425.667	481.932	11021.7	5540.07	2191.67	1800.15	3444	2283.05	1526.67	791.497	6430.67	3526.18	3949	538.131	3811	311.873	5495	3479.13	2369.67	1531.42	1998	1289.92	3836	278.954	2941	2118.7	4368.67	2261.13	1133.33	566.794	9121	7516.19	1817	995.804	6681	3904.78	6606.33
13	Neu5Acα3Galβ3GlcNAcβO(CH2)3NH2		0.333333	4.11299	2.66667	28.7866	0.1	0.0001	78.5	54.6954	50.3333	27.232	10.6667	5.71548	34.6667	18.2574	7.33333	8.66025	31	19.721	191.5	117.44	0.1	0.0001	0.1	0.0001	0.1	0.0001	0.1	0.0001	0.1	0.0001	78.3333	39.4409	481.667	241.464	588	295.575	287	17.9072	83.6667	43.1383	0.1	0.0001	0.1	0.0001	0.1	0.0001	0.1
14	Neu5Gcα3Galβ3GlcNAcβO(CH2)3NH2		351.667	204.146	2166.5	1250.98	153	82.6856	105.333	56.5332	71	37.7481	1234.5	784.857	343	198.47	7243	4460.95	5323.25	464.03	1490	860.782	1638.33	1922.76	3170.75	297.238	3868.25	298.748	6770	3570.5	1582.67	1590.2	4842.67	2435.9	3457.75	234.876	4123	2077.64	1948	1039.61	2552	1473.41	14779.3	7782.13	2713.33	1954.78	7550.67	4498.27	2327
15	Neu5Acα3Galβ3GalNAcαO(CH2)3NH2		58	30.4904	890	464.751	477.667	239.293	341.5	180.315	86	52.6656	1241.67	1216.15	268.667	134.691	136.333	77.0817	169	92.9996	98.6667	57.2422	0.1	0.0001	0.1	0.0001	34.6667	37.2469	145.667	138.837	84	51.4393	55.3333	67.2384	19.6667	9.97914	341.25	28.052	32.3333	16.1941	123.333	86.7737	29.5	17.2699	0.1	0.0001	0.1	0.0001	0.1
16	Neu5Gcα3Galβ3GalNAcαO(CH2)3NH2		67	42.3123	2537.67	1279.09	180	110.294	53	27.6933	0.1	0.0001	1538	854.472	1114	557.941	584.333	672.535	1360.33	683.609	2804	1284.47	4527.5	3116.96	3580	1818.27	3932.25	372.809	3482.33	1955.89	1573.33	1455.41	1663.33	1541.96	2757.5	348.285	5967	3714.17	4344.75	795.538	1513.67	1133.42	3161.67	2272.13	5222.67	3075.98	6335	3211.11	3206
17	Neu5Acα6Galβ4GlcNAcβO(CH2)3NH2		11.6667	13.7931	369.5	215.635	131	179.934	80.3333	69.8063	61.3333	30.9946	0.1	0.0001	0.1	0.0001	0.1	0.0001	0.1	0.0001	0.1	0.0001	0.1	0.0001	0.1	0.0001	0.1	0.0001	8.5	9.17878	0.1	0.0001	0.1	0.0001	0.1	0.0001	17.3333	8.98146	291	148.035	25.6667	13.6473	33.3333	17.7576	16	9.83192	27	4.24264	13
18	Neu5Gcα6Galβ4GlcNAcβO(CH2)3NH2		502.333	252.179	7515	337.515	154.667	77.7689	612.333	309.334	0.1	0.0001	13941	7120.94	2704.67	1667.09	2953.67	1817.15	12683.5	1308.97	852.667	465.304	5941	4430.05	4273.25	269.253	4409.5	607.029	5556	2993.38	766.667	509.203	654	45.8621	2200.5	250.922	4421.5	2571.79	3476.33	1745.44	1161	747.537	7610.5	5767.75	1668.67	835.158	1482	741.295	6955
19	Neu5Acα6Galβ4GlcβO(CH2)3NH2		0.1	0.0001	21	13.404	29	17.2892	17.75	2.87228	14.5	8.46069	31	22.9111	0.1	0.0001	49.6667	48.9583	0.1	0.0001	0.1	0.0001	43	4.08248	37.3333	19.6808	61	31.3728	44	22.4648	94.3333	68.3977	0.1	0.0001	0.1	0.0001	33.3333	31.7385	57.6667	47.3101	15.3333	9.46925	34	17.9907	4.66667	11.3578	41.6667	21.531	0.1
20	Neu5Gcα6Galβ4GlcβO(CH2)3NH2		78.3333	39.7188	3689.5	2322.83	186.25	12.6853	86.5	11.3284	42.5	26.8995	1440.67	727.52	1895	1097.19	1159.33	587.575	5400.5	3400.97	1398.33	799.897	3195.5	2531.33	1951.67	1014.31	2623.75	450.744	416.333	256.024	3423.25	350.384	443.667	251.577	679	941.068	2469.67	1289.3	1305	1009.97	1294.75	949.886	2706.33	1900.67	1466	847.557	4803.33	2437.68	1410
21	Neu5Acα3Galβ4GlcβO(CH2)3NH2		18	10.6771	95.6667	63.9603	8	8	16.3333	9.56992	25.3333	16.8325	430	318.344	73.6667	36.8725	39.3333	24.1178	110.333	60.3676	58.3333	45.7047	0.1	0.0001	0.1	0.0001	0.1	0.0001	0.1	0.0001	0.1	0.0001	3.33333	5.97216	0.1	0.0001	0.1	0.0001	48	68.7362	0.1	0.0001	367.75	56.3641	206.5	119.425	94.75	7.41058	615.667
22	Neu5Gcα3Galβ4GlcβO(CH2)3NH2		66	47.9896	1469.67	748.135	396.667	273.043	124	5.35413	59.3333	29.8496	5376	2865.88	6552	6464.46	1431.5	826.63	6088.25	1765.72	2914.67	1473.58	3989.33	1995.64	4151.75	89.4702	4017.5	660.522	12901	7722.13	4940	2506.37	1802	932.006	3259	117.323	1644.33	1106.99	4669.5	108.045	4594.33	2300.92	3043.5	86.2767	7119	4608.17	2252	1171.85	5472.5
23	Neu5,9Ac2α6GalNAcαO(CH2)3NH2		22.6667	11.7473	213.333	126.815	34.3333	21.2348	569.5	79.8519	67.6667	38.1171	246.5	40.4186	184.667	98.2259	469.25	399.304	1180.33	597.722	914.333	462.406	1.33333	7.87401	3	17.0563	12.5	7.22842	0.1	0.0001	0.1	0.0001	48	26.5832	10.6667	5.35413	93.6667	77.659	111.667	94.5881	34.75	5.56028	50.6667	27.6526	36.6667	30.1275	44.6667	24.2556	0.1
24	Neu5Gc9Acα6GalNAcαO(CH2)3NH2		396	287.505	1383.67	702.686	274.5	159.844	217	127.816	156.75	17.2313	5089.5	3076.1	2270	1959.07	6898.33	4008.14	3500.33	1892.26	3110.33	1636.06	791.333	426.747	3895.67	2058.84	4462.5	538.473	5812.75	375.24	4376.67	2533.18	1218	704.593	4741.25	160.144	5267.5	473.242	2737.5	430.834	4138	2415.45	2864.5	1656.46	6995	4411.12	4727.5	2888.15	1726
25	Neu5Acα3GalβO(CH2)3NH2		38.3333	39.424	48	24	45.6667	25.0649	33	19.07	49.6667	29.9931	0.1	0.0001	0.1	0.0001	29.3333	25.6645	61	31.1167	390.5	235.303	0.1	0.0001	0.1	0.0001	0.1	0.0001	0.1	0.0001	0.1	0.0001	0.1	0.0001	0.1	0.0001	0.1	0.0001	112.333	56.4114	6	6.45497	41.3333	20.9444	0.1	0.0001	0.1	0.0001	11
26	Neu5Gcα3GalβO(CH2)3NH2		32.75	4.71699	912	567.194	285.333	143.52	105.667	53.7114	137.25	11.0567	1213.75	85.8657	1818.67	1316.73	719	561.622	1901.5	1097.87	829	708.641	1690.33	1102.26	3593.5	2102.79	2410.67	1309.19	12818	6684.47	3340.67	1770.96	952	510.545	2488	1302.08	3288	1908.58	3555.5	2093.21	1635.67	1279.33	2171.75	176.332	2373	1460.76	1263.67	633.185	6265.33
27	Neu5Acα6GalβO(CH2)3NH2		252	158.821	302.5	176.777	39.75	5.5	79.6667	41.0071	48.3333	29.8706	0.1	0.0001	0.1	0.0001	0.1	0.0001	0.1	0.0001	0.1	0.0001	12	6.9282	52	30.8329	35	20.2237	16.3333	8.80814	15	8.01561	18.3333	17.557	0.1	0.0001	24.6667	13.1276	338	53.7835	111	70.4338	23.25	14.2916	27.75	25.1976	38	22.3159	20
28	Neu5Gcα6GalβO(CH2)3NH2		434.333	421.977	618.25	35.2834	196	136.663	738	380.709	213	114.43	710.667	433.91	279.667	140.312	441.667	324.973	861.333	492.333	365.667	235.231	1059.75	50.9403	2203.33	1106.47	1514.33	1240.9	7001.5	5109.77	4572	2640.65	959.5	473.599	3440.5	1986.72	4207.5	756.879	2315.33	1166.79	557	278.573	1595.33	797.738	1572	853.412	860	496.588	648.5
29	Neu5,9Ac2α3GalβO(CH2)3NH2		24.3333	50.9665	44	27.8568	24	14.2361	33.6667	17.0758	49.5	28.6051	185.667	102.034	215.5	143.88	375.667	190.416	170.333	95.5	699	353.283	0.1	0.0001	0.1	0.0001	0.1	0.0001	0.1	0.0001	0.1	0.0001	0.1	0.0001	0.1	0.0001	73	46.1411	366.5	17.5973	22	11.1206	42.6667	32.4962	2.5	1.5	4.5	16.9386	0.1
30	Neu5Gc9Acα3GalβO(CH2)3NH2		237.5	138.692	3839.5	1091.8	264.667	133.288	119.333	65.9924	0.1	0.0001	13225	6618.67	852.333	429.937	10108.3	6557.45	6627.75	514.556	3301.5	1910.24	5598	3429.29	2424.33	1369.01	936	473.486	4971	2879.56	3771.67	1980.85	1377.5	795.531	4597.5	517.789	6844.67	3851.74	4314.33	2323.61	4360.67	2214.47	12023.5	2251.48	1713.75	187.043	14763	7396.84	7453
31	Neu5,9Ac2α6GalβO(CH2)3NH2		340.667	171.226	350	179.374	59	34.1516	57	28.7214	14	8.12404	0.1	0.0001	50.6667	41.8011	0.1	0.0001	4.5	3.30404	0.1	0.0001	144.25	111.159	16	9.20145	34	17.3109	24.3333	12.5532	93	94.2917	0.1	0.0001	0.1	0.0001	2.66667	1.63299	57.6667	29.5677	15.3333	13.8684	8.5	5.058	0.1	0.0001	0.1	0.0001	0.1
32	Neu5Gc9Acα6GalβO(CH2)3NH2		814.75	100.101	2351.5	1364.43	242.667	128.387	192.5	117.446	78	39.0598	1591	953.672	918.5	569.259	913.5	531.192	2173.33	1088.3	2678.67	1390.87	859.667	794.009	4241.75	346.006	3727.75	315.587	7937.33	4547.08	4523.5	754.28	2717.33	1420.93	4171	2427.83	5461	574.446	5164.67	2628.85	4774.75	3768.76	2875.25	195.677	5003.33	2768	4716	2926.44	1554.67
33	Neu5Acα3Galβ3GalNAcβO(CH2)3NH2		43	73.9476	262.5	153.209	25.5	15.9452	359.5	207.734	82.6667	41.8011	759.75	79.4161	449.667	224.878	354.333	187.651	209.5	122.222	62	36.1294	0.1	0.0001	0.1	0.0001	0.1	0.0001	0.1	0.0001	0.1	0.0001	55.25	10.4682	31.25	4.57347	122.333	97.7015	680.75	121.544	182	105.269	57.3333	39.2768	24.5	15.4137	7	5.74456	16.5
34	Neu5Gcα3Galβ3GalNAcβO(CH2)3NH2		32.6667	30.1164	1251.5	724.843	95	56.3826	87.3333	45.4203	56.3333	28.2179	1940.33	1020.11	1488.33	1276.47	4113	2454.8	8383	5386.31	2930.33	1746.85	1865.25	313.634	3546.33	1859.2	1871	953.152	5388.67	3148.39	4624.25	595.645	697.333	810.098	3793	384.728	2434.33	1673.23	4140.5	415.545	1867.67	934.821	2887.25	468.143	6833	4368.15	2071.33	1091.3	1129
35	Neu5,9Ac2α3Galβ3GalNAcβO(CH2)3NH2		157.25	8.18026	161	95.9218	0.1	0.0001	168	87.3766	0.1	0.0001	262.75	37.6508	67.5	39.7356	439.75	474.35	0.1	0.0001	0.1	0.0001	0.1	0.0001	0.1	0.0001	0.1	0.0001	0.1	0.0001	0.1	0.0001	0.1	0.0001	0.1	0.0001	175.333	128.303	182	91.7987	0.1	0.0001	0.1	0.0001	0.1	0.0001	0.1	0.0001	0.1
36	Neu5Gc9Acα3Galβ3GalNAcβO(CH2)3NH2		324.25	51.9254	1106.75	9.63933	477.5	136.854	171.667	172.946	159.75	157.956	8440.33	4239.53	1351.67	675.976	3330.33	1818.63	8321.67	4199.64	2961.25	174.204	7320	4194.96	3898.25	249.852	3179.5	1836.86	7644	273.395	3700	240.398	2724	212.407	1985.33	993.459	6118.25	632.024	5186.33	2635.94	6884.25	873.778	16075.7	8073.34	6066.5	3795.36	1871.67	938.358	7742
37	Neu5,9Ac2α6Galβ4GlcβO(CH2)3NH2		0.1	0.0001	0.1	0.0001	0.1	0.0001	0.1	0.0001	0.1	0.0001	0.1	0.0001	0.1	0.0001	0.1	0.0001	0.1	0.0001	0.1	0.0001	0.1	0.0001	2.66667	2.3094	0.1	0.0001	0.1	0.0001	0.1	0.0001	0.1	0.0001	0.1	0.0001	0.1	0.0001	0.1	0.0001	0.1	0.0001	0.1	0.0001	0.1	0.0001	0.1	0.0001	0.1
38	Neu5Gc9Ac6Galβ4GlcβO(CH2)3NH2		457.75	68.3831	3762.5	2174.51	947.333	475.747	381	220.576	7	4.57347	2309	2153.84	10666	5378.45	6940.33	4342.56	7001.67	3550.62	4686	2706.07	4022.5	2375.11	6422.75	290.363	6961.75	5662.5	9898.75	184.453	7827.75	481.793	2731.67	1368.86	4884.5	290.316	7761	2457.16	5175.25	570.961	3619.75	684.722	13652	6828.76	12058.2	763.038	7321.67	3830.04	3146.5
39	Neu5,9Ac2α3Galβ4GlcβO(CH2)3NH2		43	39.6011	191	158.362	37	19.3628	83	70.1635	71	41.509	216.5	105.162	111.5	21.1424	497.5	460.591	159	99.664	53.6667	28.4883	0.1	0.0001	0.1	0.0001	0.1	0.0001	0.1	0.0001	0.1	0.0001	0.1	0.0001	0.1	0.0001	0.1	0.0001	0.1	0.0001	0.1	0.0001	289.333	148.382	118.25	23.5142	63.3333	35.9305	295.25
40	Neu5Gc9Ac3Galβ4GlcβO(CH2)3NH2		308.667	157.426	1809.67	914.628	1269.75	108.871	220.667	201.018	0.1	0.0001	1338	111.878	5915.33	3102.93	8094	4064.63	4180.25	58.7899	5270.33	2649.21	5467.67	3108.44	2274.25	418.168	4109.33	2465.86	4223.75	473.192	3998.33	2014.75	772.667	400.821	4964.25	324.063	4618	2684.23	4662	778.38	3860.67	1932.66	2976.33	1499.76	1614.5	137.09	11376.5	1472.11	9357.67
55	Neu5Acα3Galβ4(Fucα3)GlcNAcβO(CH2)3NH2		0.1	0.0001	44	22.3756	22	27.9821	22	12.7279	53.6667	30.7828	0.1	0.0001	0.1	0.0001	7.33333	100.977	18.3333	31.1809	0.1	0.0001	0.1	0.0001	0.1	0.0001	0.1	0.0001	0.1	0.0001	0.1	0.0001	0.1	0.0001	0.1	0.0001	0.1	0.0001	0.1	0.0001	0.1	0.0001	0.1	0.0001	0.1	0.0001	9.33333	9.4163	36.5
56	Neu5Gcα3Galβ4(Fucα3)GlcNAcβO(CH2)3NH2		101.25	67.6726	291.5	12.7148	62.75	10.2103	21.3333	17.0294	47.25	6.99405	3674.5	2808.33	1976.67	1327.18	3896.33	2381.18	4641.67	2558.63	2444.33	1225.33	5418.75	4347.47	5565	3460.45	7291.33	3686.83	14968.7	7603.45	4987	3211.4	2699.5	2008.37	1629	931.28	2719	1797.51	4726.5	3092.32	3881.5	2617.09	2613.75	494.09	2339.33	1195.2	1735.67	913.037	1034
57	Neu5Acα3Galβ4(Fucα3)GlcNAc6SβO(CH2)3NH2		5	2.98608	69	35.5657	21.5	12.5797	0.1	0.0001	23	13.3041	43.6667	29.4321	0.1	0.0001	0.1	0.0001	0.1	0.0001	0.1	0.0001	0.1	0.0001	0.1	0.0001	0.1	0.0001	0.1	0.0001	7.33333	12.2882	0.1	0.0001	0.1	0.0001	0.1	0.0001	0.1	0.0001	0.1	0.0001	45	23.6414	514.75	101.595	34	17.5404	32.3333
58	Neu5Gcα3Galβ4(Fucα3)GlcNAc6SβO(CH2)3NH2		88.3333	59.4215	384	221.824	102.25	14.5917	78.3333	39.5253	72.75	13.2004	5037.5	3736.29	4812	3800.04	2436	1235.38	4093.67	2178.14	2095.5	1210.18	6540.75	6394.3	2804	1604.45	5791.75	736.323	9139.75	669.658	6491.67	3358.13	1375	858.206	5677	413.371	5882	2943.11	5222.33	2640.63	3547	1776.22	5290	2728.5	4098.33	2169.61	2731.67	1454.25	3569
60	Neu5Acα3Galβ3GlcNAcβ3Galβ4GlcβO(CH2)3NH2		28.6667	22.2336	94.3333	47.6191	48	28.8906	0.1	0.0001	70	47.599	24	19.6129	0.1	0.0001	0.1	0.0001	8.33333	16.1323	5.66667	21.36	0.1	0.0001	0.1	0.0001	0.1	0.0001	0.1	0.0001	0.1	0.0001	0.1	0.0001	0.1	0.0001	0.1	0.0001	0.1	0.0001	0.1	0.0001	9.33333	27.7248	1.33333	6.0553	0.1	0.0001	99.5
61	Neu5Gcα3Galβ3GlcNAcβ3Galβ4GlcβO(CH2)3NH2		125.333	77.8931	160	30.1109	92	46.7974	86.25	48.9787	46	23.3595	13120.7	6597.69	10779	6947.64	5400.5	3518.78	5042	2521.59	4549	2284.54	5887.33	3696.46	4365.33	2197.77	1304.33	848.253	6592.75	631.127	3774.75	454.289	2878	1678.84	987	901.651	4211	2448.34	5950.33	2997.73	1461.33	1080.48	1627	820.833	2445	283.584	1786.67	1186.2	1091.5
62	Neu5Acα3Galβ4GlcNAc6SβO(CH2)3NH2		12.6667	8.06226	67	38.8201	36	22.4202	25.3333	14.2829	33	17.2313	28	14.4453	18.3333	19.8389	30.3333	25.2108	48	9.12871	0.1	0.0001	0.1	0.0001	0.1	0.0001	15.6667	20.6781	5.66667	17.4428	0.1	0.0001	0.1	0.0001	0.1	0.0001	0.1	0.0001	0.1	0.0001	0.1	0.0001	19.6667	10.6888	39	30.4344	11	10.3441	42
63	Neu5Gcα3Galβ4GlcNAc6SβO(CH2)3NH2		71.25	5.12348	923.667	490.191	271.667	136.456	123.25	20.5325	75.25	4.99166	4423.33	2416.15	2883.33	1769.26	4969	2533.13	3434	1784.79	2761.67	1389.09	3589.5	2407.45	3441.75	1618.47	3719.67	1902.17	13248	6627.23	6664	3343.28	2384	1376.42	6339.5	155.08	2827.25	111.488	12247	6139.89	1124.33	836.363	4219.5	824.27	4669	2359.51	4649	3141.77	4313
78	Galα3Galβ4GlcNAcβO(CH2)2CH2NH2		2737	1471.12	8348.67	4751.13	3651.67	1854.87	5054.75	904.531	2605.5	421.725	2825.75	123.219	4419.67	2806.89	3460	1815.15	4113.33	2474.07	6942.75	5511.88	597	321.053	972.667	653.555	1373	686.83	6846.67	4171.06	5810	21.6487	1039	547.489	287.333	154.198	1334	673.529	486.667	278.139	2826	1722.67	190	30.8004	294	147.111	347	29.9889	75.6667
	49
[truncated: 553 more columns]
